# Supplementary material for: Evaluation of Temperature Regulation Efficiency of a Bilayer Coating on Glass with Evaporative and Radiative Cooling for Energy Management
Source: Molecules. 2025 May 3;30(9):2042. doi: 10.3390/molecules30092042 (PMC12073255; doi:10.3390/molecules30092042)
Supplement: Supplementary file 1 [file molecules-30-02042-s001.zip]

Archive with 1 entries (1 files):
- molecules-3421113-supplementary.pdf
